# Supplementary material for: In vitro differentiated human CD4+ T cells produce hepatocyte growth factor
Source: Front Immunol. 2023 Jul 13;14:1210836. doi: 10.3389/fimmu.2023.1210836 (PMC10374024; doi:10.3389/fimmu.2023.1210836)
Supplement: Supplementary file 1 [file Table_1.xlsx]

## Sheet: Sheet1
	Day 5 post-differentiation cell viability (% live)
Sample	Donor 1	Donor 2	Donor 3	Donor 4	Donor 5	Donor 6	Donor 7	Average
Th0	89	91.5	94.5	91.5	93.5	96	97.5	93.3571
Th1	86	94.5	91.5	90.5	92.5	93	93	91.5714
Th2	88.5	92	93	87	92	92	93.5	91.1429
Th17	93.5	93.5	90.5	89	90.5	91	95.3333	91.9048
Treg	92.5	90.5	91.5	93.5	97	93.5	93	93.0714
