# Supplementary material for: In vitro differentiated human CD4+ T cells produce hepatocyte growth factor
Source: Front Immunol. 2023 Jul 13;14:1210836. doi: 10.3389/fimmu.2023.1210836 (PMC10374024; doi:10.3389/fimmu.2023.1210836)
Supplement: Supplementary file 2 [file Table_2.xlsx]

## Sheet: Sheet1
Tukey's multiple comparisons test	Mean Diff.	95.00% CI of diff.	Below threshold?	Summary	Adjusted P Value
Th0 vs. Th0+Bd	-0.5	-63.05 to 62.05	No	ns	>0.9999
Th0 vs. Th1	-118.7	-181.2 to -56.12	Yes	****	<0.0001
Th0 vs. Th1+Bd	-154.7	-217.2 to -92.12	Yes	****	<0.0001
Th0 vs. Th2	5.833	-56.71 to 68.38	No	ns	>0.9999
Th0 vs. Th2+Bd	5.667	-56.88 to 68.21	No	ns	>0.9999
Th0 vs. Th17	6.333	-56.21 to 68.88	No	ns	>0.9999
Th0 vs. Th17+Bd	6.167	-56.38 to 68.71	No	ns	>0.9999
Th0 vs. Treg+Bd	-3.667	-66.21 to 58.88	No	ns	>0.9999
Th0+Bd vs. Th1	-118.2	-180.7 to -55.62	Yes	****	<0.0001
Th0+Bd vs. Th1+Bd	-154.2	-216.7 to -91.62	Yes	****	<0.0001
Th0+Bd vs. Th2	6.333	-56.21 to 68.88	No	ns	>0.9999
Th0+Bd vs. Th2+Bd	6.167	-56.38 to 68.71	No	ns	>0.9999
Th0+Bd vs. Th17	6.833	-55.71 to 69.38	No	ns	>0.9999
Th0+Bd vs. Th17+Bd	6.667	-55.88 to 69.21	No	ns	>0.9999
Th0+Bd vs. Treg+Bd	-3.167	-65.71 to 59.38	No	ns	>0.9999
Th1 vs. Th1+Bd	-36	-98.55 to 26.55	No	ns	0.6338
Th1 vs. Th2	124.5	61.95 to 187.0	Yes	****	<0.0001
Th1 vs. Th2+Bd	124.3	61.79 to 186.9	Yes	****	<0.0001
Th1 vs. Th17	125	62.45 to 187.5	Yes	****	<0.0001
Th1 vs. Th17+Bd	124.8	62.29 to 187.4	Yes	****	<0.0001
Th1 vs. Treg+Bd	115	52.45 to 177.5	Yes	****	<0.0001
Th1+Bd vs. Th2	160.5	97.95 to 223.0	Yes	****	<0.0001
Th1+Bd vs. Th2+Bd	160.3	97.79 to 222.9	Yes	****	<0.0001
Th1+Bd vs. Th17	161	98.45 to 223.5	Yes	****	<0.0001
Th1+Bd vs. Th17+Bd	160.8	98.29 to 223.4	Yes	****	<0.0001
Th1+Bd vs. Treg+Bd	151	88.45 to 213.5	Yes	****	<0.0001
Th2 vs. Th2+Bd	-0.1667	-62.71 to 62.38	No	ns	>0.9999
Th2 vs. Th17	0.5	-62.05 to 63.05	No	ns	>0.9999
Th2 vs. Th17+Bd	0.3333	-62.21 to 62.88	No	ns	>0.9999
Th2 vs. Treg+Bd	-9.5	-72.05 to 53.05	No	ns	0.9999
Th2+Bd vs. Th17	0.6667	-61.88 to 63.21	No	ns	>0.9999
Th2+Bd vs. Th17+Bd	0.5	-62.05 to 63.05	No	ns	>0.9999
Th2+Bd vs. Treg+Bd	-9.333	-71.88 to 53.21	No	ns	>0.9999
Th17 vs. Th17+Bd	-0.1667	-62.71 to 62.38	No	ns	>0.9999
Th17 vs. Treg+Bd	-10	-72.55 to 52.55	No	ns	0.9998
Th17+Bd vs. Treg+Bd	-9.833	-72.38 to 52.71	No	ns	0.9999
