# Supplementary material for: In vitro differentiated human CD4+ T cells produce hepatocyte growth factor
Source: Front Immunol. 2023 Jul 13;14:1210836. doi: 10.3389/fimmu.2023.1210836 (PMC10374024; doi:10.3389/fimmu.2023.1210836)
Supplement: Supplementary file 3 [file Table_3.xlsx]

## Sheet: Sheet1
Top 200 upregulated genes in HGF+								Downregulated genes in HGF+ (avg_log2FC ≤ -0.25102)
Gene	p_val	avg_log2FC	pct.1	pct.2	p_val_adj			Gene	p_val	avg_log2FC	pct.1	pct.2	p_val_adj
FABP5	0	0.504657	0.915	0.636	0			ARHGAP25	1.22557e-166	-0.251017	0.535	0.554	4.4857e-162
HLA-DRA	0	0.501325	0.638	0.391	0			S1PR4	0	-0.256589	0.904	0.88	0
UBE2C	0	0.489914	0.851	0.563	0			PRF1	4.77732e-94	-0.258012	0.364	0.407	1.74855e-89
HLA-DRB1	0	0.45656	0.622	0.362	0			PRKCQ-AS1	9.67473e-195	-0.258745	0.611	0.605	3.54105e-190
FKBP4	0	0.44997	0.824	0.531	0			RNF149	0	-0.258955	0.87	0.856	0
HLA-DPA1	0	0.438731	0.727	0.473	0			RIN3	1.96114e-124	-0.259399	0.246	0.321	7.17798e-120
ZBED2	0	0.411752	0.491	0.212	0			GIMAP4	0	-0.260468	0.891	0.908	0
CYP1B1	0	0.411229	0.552	0.306	0			ISG20	0	-0.260731	0.874	0.912	0
EBI3	0	0.409931	0.495	0.199	0			VSIR	1.54023e-298	-0.263488	0.703	0.707	5.6374e-294
MYB	0	0.408821	0.818	0.492	0			SYTL2	1.06076e-110	-0.265397	0.203	0.276	3.88247e-106
HLA-DQB1	0	0.402222	0.529	0.282	0			C16orf54	6.03266e-142	-0.2656	0.214	0.296	2.20802e-137
HLA-DPB1	0	0.400845	0.601	0.355	0			PAG1	1.0255e-302	-0.269363	0.728	0.717	3.75342e-298
HSPH1	0	0.399396	0.939	0.724	0			BIN1	0	-0.270714	0.718	0.72	0
PAICS	0	0.394709	0.915	0.663	0			RNF157	2.27258e-139	-0.271181	0.437	0.474	8.31787e-135
CDC20	0	0.392845	0.827	0.532	0			FOXP1	7.81113e-267	-0.271742	0.637	0.669	2.85895e-262
UBE2M	0	0.386011	0.918	0.638	0			ITM2B	0	-0.272043	0.915	0.908	0
HLA-DRB5	0	0.385855	0.496	0.263	0			CARD16	6.62832e-179	-0.274555	0.471	0.514	2.42603e-174
CKS2	0	0.385329	0.929	0.69	0			ITGAM	4.43051e-108	-0.276257	0.201	0.269	1.62161e-103
UBE2T	0	0.384544	0.91	0.63	0			TCF7	3.2088e-72	-0.2827	0.242	0.297	1.17445e-67
YRDC	0	0.383101	0.766	0.455	0			CAMK4	4.8251e-197	-0.283784	0.588	0.593	1.76603e-192
PPP1R14B	0	0.374202	0.912	0.679	0			IL16	1.14218e-149	-0.285801	0.404	0.466	4.1805e-145
TUBG1	0	0.372959	0.859	0.547	0			GBP5	0	-0.292086	0.844	0.865	0
FAH	0	0.372777	0.769	0.437	0			PCED1B	3.99773e-157	-0.293117	0.456	0.485	1.46321e-152
PMAIP1	0	0.372423	0.749	0.455	0			RASGRP1	0	-0.29385	0.766	0.782	0
APOD	0	0.372301	0.293	0.14	0			KLF3	1.96911e-190	-0.298595	0.484	0.551	7.20714e-186
ISOC2	0	0.36925	0.808	0.498	0			PBXIP1	2.33462e-238	-0.29909	0.598	0.622	8.54494e-234
FSCN1	0	0.364909	0.39	0.173	0			ZFP36L2	3.71155e-287	-0.299645	0.687	0.712	1.35847e-282
BATF3	0	0.364595	0.462	0.213	0			BIN2	0	-0.299691	0.783	0.795	0
CKS1B	0	0.364254	0.906	0.627	0			IL7R	1.1205e-174	-0.300163	0.655	0.659	4.10115e-170
HLA-DMA	0	0.362208	0.646	0.39	0			TIMP1	0	-0.300169	0.795	0.8	0
LYAR	0	0.362092	0.809	0.522	0			AC119396.1	6.89116e-186	-0.306431	0.228	0.326	2.52223e-181
MAD2L1	0	0.362016	0.893	0.611	0			SAMD3	6.38187e-180	-0.308119	0.248	0.346	2.33583e-175
MBD2	0	0.361756	0.949	0.721	0			FLT3LG	0	-0.308277	0.869	0.866	0
KPNA2	0	0.36142	0.912	0.663	0			RAMP1	3.11528e-144	-0.311467	0.17	0.258	1.14022e-139
TUBB6	0	0.361168	0.429	0.167	0			GIMAP1	0	-0.311808	0.617	0.659	0
NPM3	0	0.360517	0.551	0.254	0			S100A4	0	-0.317784	0.848	0.861	0
SAP30	0	0.359571	0.808	0.495	0			TNFSF8	2.59164e-162	-0.321433	0.303	0.383	9.48566e-158
CCNB1	0	0.359206	0.792	0.513	0			CD27	3.6287e-186	-0.323022	0.403	0.469	1.32814e-181
SLC27A2	0	0.358444	0.773	0.469	0			CD44	1.55453e-202	-0.325135	0.396	0.474	5.68974e-198
ELL2	0	0.357561	0.709	0.389	0			SYTL1	3.41721e-199	-0.328332	0.338	0.414	1.25073e-194
TUBA1C	0	0.357137	0.928	0.713	0			SYNE2	0	-0.334827	0.788	0.818	0
CSF2	0	0.356736	0.512	0.307	0			BCL2	5.66628e-253	-0.336026	0.477	0.543	2.07392e-248
COPRS	0	0.356436	0.79	0.471	0			PIK3IP1	1.65218e-224	-0.351721	0.191	0.302	6.04713e-220
CENPV	0	0.356235	0.59	0.287	0			TC2N	0	-0.355063	0.605	0.668	0
CDK1	0	0.356038	0.83	0.554	0			IL10RA	0	-0.357285	0.603	0.638	0
BSPRY	0	0.354532	0.636	0.339	0			ABLIM1	0	-0.360225	0.6	0.64	0
HLA-DQA1	0	0.353679	0.348	0.161	0			STK10	0	-0.364524	0.675	0.73	0
RAD51C	0	0.353573	0.919	0.66	0			AQP3	0	-0.364682	0.766	0.818	0
GPN3	0	0.353485	0.823	0.503	0			LTB	0	-0.367742	0.909	0.935	0
TNFRSF8	0	0.35212	0.406	0.141	0			MYO1F	0	-0.368528	0.61	0.698	0
RRM2	0	0.351509	0.916	0.692	0			ITGB7	0	-0.369658	0.677	0.736	0
NME1	0	0.35115	0.963	0.796	0			SLFN5	0	-0.377553	0.725	0.785	0
HSPE1	0	0.345404	0.976	0.851	0			TRANK1	2.46668e-273	-0.386215	0.291	0.414	9.02829e-269
UBE2S	0	0.34537	0.977	0.822	0			RIPOR2	0	-0.388966	0.774	0.815	0
MIR155HG	0	0.342715	0.39	0.163	0			LBH	0	-0.398702	0.513	0.634	0
PRDX4	0	0.341799	0.793	0.527	0			CD52	0	-0.41625	0.927	0.934	0
AC011603.2	0	0.34136	0.855	0.598	0			ITGA6	0	-0.423484	0.219	0.367	0
IMPDH2	0	0.341016	0.951	0.765	0			FCMR	2.562e-297	-0.425868	0.165	0.299	9.37718e-293
LTA	1.22507e-261	0.340523	0.607	0.421	4.48388e-257			PCED1B-AS1	0	-0.43306	0.596	0.647	0
TCP1	0	0.340361	0.968	0.81	0			RASA3	0	-0.459636	0.294	0.463	0
PAM16	0	0.340114	0.77	0.469	0			MAL	0	-0.479635	0.609	0.753	0
HMMR	0	0.339644	0.762	0.47	0			LIME1	0	-0.48076	0.454	0.6	0
UCK2	0	0.337887	0.656	0.343	0
AURKB	0	0.337401	0.784	0.495	0
SQLE	0	0.337287	0.754	0.456	0
CYB5A	0	0.336903	0.831	0.534	0
TRAP1	0	0.336762	0.858	0.597	0
NUF2	0	0.335746	0.791	0.484	0
SLC25A19	0	0.33511	0.695	0.375	0
EEF1E1	0	0.333226	0.895	0.65	0
CDK4	0	0.333137	0.939	0.728	0
CCT2	0	0.332422	0.969	0.812	0
HSPB1	0	0.332265	0.841	0.58	0
ORC6	0	0.331704	0.823	0.515	0
TYMS	0	0.331149	0.964	0.777	0
EBNA1BP2	0	0.330543	0.874	0.637	0
RPP30	0	0.330129	0.839	0.55	0
CDCA3	0	0.328362	0.744	0.443	0
NFE2L3	0	0.327306	0.893	0.623	0
GCSH	0	0.326466	0.568	0.27	0
CD9	0	0.325922	0.397	0.214	0
ANXA3	0	0.325724	0.639	0.398	0
STIP1	0	0.325529	0.953	0.769	0
AHCY	0	0.325435	0.919	0.687	0
MAGOHB	0	0.324889	0.815	0.518	0
RPL22L1	0	0.32482	0.919	0.716	0
PSMB5	0	0.32319	0.951	0.74	0
HTRA2	0	0.322645	0.893	0.631	0
TOMM40	0	0.32237	0.839	0.583	0
PRMT1	0	0.322017	0.959	0.781	0
ACTN1	0	0.321743	0.855	0.598	0
NETO2	0	0.320331	0.487	0.218	0
CEP55	0	0.318904	0.86	0.576	0
CCNA2	0	0.318762	0.857	0.582	0
NHP2	0	0.318322	0.825	0.538	0
PTS	0	0.317884	0.723	0.404	0
FDX1	0	0.317254	0.885	0.647	0
ITM2C	0	0.316729	0.568	0.329	0
CDKN1A	0	0.316365	0.74	0.476	0
CENPW	0	0.316273	0.866	0.571	0
PSMG1	0	0.31606	0.91	0.668	0
LYRM4	0	0.315461	0.672	0.367	0
ACOT7	0	0.315035	0.89	0.61	0
TUBB4B	0	0.313974	0.956	0.801	0
C20orf27	0	0.313529	0.809	0.544	0
RUVBL2	0	0.3135	0.823	0.53	0
CENPU	0	0.312939	0.919	0.654	0
POLR2H	0	0.312796	0.94	0.73	0
SRM	0	0.31273	0.96	0.808	0
SUPT4H1	0	0.312481	0.956	0.75	0
BAG2	0	0.311824	0.842	0.577	0
ODC1	0	0.311695	0.773	0.53	0
YBX3	0	0.311644	0.706	0.439	0
IDH3A	0	0.311579	0.866	0.593	0
AURKA	0	0.310792	0.692	0.415	0
RANBP1	0	0.310484	0.982	0.848	0
NFIL3	0	0.309731	0.643	0.349	0
ALYREF	0	0.309344	0.982	0.835	0
KIF23	0	0.308434	0.712	0.43	0
TMEM97	0	0.308322	0.632	0.332	0
EIF4EBP1	0	0.308295	0.832	0.559	0
EXOSC8	0	0.307882	0.927	0.689	0
TMEM106C	0	0.30687	0.929	0.681	0
NCAPG	0	0.306756	0.835	0.553	0
MTHFD2	0	0.306217	0.988	0.863	0
MYBL2	0	0.306029	0.892	0.624	0
BRIX1	0	0.305966	0.823	0.547	0
HIST1H1A	0	0.305956	0.453	0.256	0
FAM162A	0	0.305295	0.907	0.669	0
EPB41L2	0	0.305019	0.711	0.423	0
TXNDC5	0	0.304731	0.693	0.401	0
IRF4	0	0.304663	0.83	0.565	0
PTTG1	0	0.304467	0.926	0.68	0
CDKN3	0	0.304416	0.837	0.549	0
AL445524.1	0	0.303793	0.507	0.229	0
CSE1L	0	0.30349	0.847	0.584	0
ACAT2	0	0.303105	0.905	0.653	0
POLR3K	0	0.303039	0.911	0.673	0
CCDC86	0	0.302389	0.584	0.312	0
CMC2	0	0.301926	0.925	0.689	0
ENO2	0	0.301867	0.774	0.473	0
CHORDC1	0	0.301035	0.848	0.586	0
CACYBP	0	0.300954	0.99	0.887	0
MRPL3	0	0.300407	0.901	0.665	0
IPO5	0	0.2998	0.903	0.677	0
SNRNP25	0	0.299626	0.934	0.7	0
CGAS	0	0.298498	0.907	0.671	0
ZWINT	0	0.298473	0.891	0.623	0
NCAPH	0	0.297996	0.844	0.56	0
PRDX3	0	0.297424	0.98	0.841	0
PYCR1	0	0.296819	0.518	0.242	0
EBPL	0	0.296374	0.869	0.611	0
IL23R	0	0.294799	0.387	0.145	0
HSPA1A	0	0.294749	0.571	0.302	0
SLAIN1	0	0.294695	0.791	0.502	0
CCNB2	0	0.294689	0.799	0.523	0
MRPL17	0	0.294456	0.91	0.683	0
MTHFD1	0	0.293285	0.925	0.699	0
LIMA1	0	0.293133	0.795	0.523	0
IFNG	8.021e-191	0.292802	0.37	0.232	2.93576e-186
TOP2A	0	0.29201	0.851	0.604	0
DKC1	0	0.291994	0.837	0.583	0
C17orf58	0	0.291517	0.486	0.212	0
PFDN2	0	0.290936	0.954	0.765	0
NDFIP2	0	0.290848	0.816	0.535	0
PSAT1	0	0.290842	0.705	0.428	0
NXT1	0	0.290588	0.868	0.589	0
C1QBP	0	0.290581	0.967	0.83	0
SPINT2	0	0.290097	0.663	0.397	0
PLK1	0	0.290002	0.634	0.406	0
SNHG15	0	0.289917	0.769	0.502	0
KIF2C	0	0.289612	0.786	0.507	0
HSPD1	0	0.289578	0.993	0.925	0
ENPP2	0	0.289254	0.317	0.135	0
LRR1	0	0.289038	0.862	0.578	0
AK6	0	0.288909	0.768	0.471	0
DTYMK	0	0.28876	0.906	0.659	0
TEX30	0	0.288644	0.786	0.493	0
TPX2	0	0.288625	0.887	0.649	0
SGO2	0	0.28854	0.839	0.565	0
CASP6	0	0.288337	0.804	0.524	0
MTCH2	0	0.288164	0.909	0.668	0
DCTPP1	0	0.28774	0.917	0.709	0
GMNN	0	0.287484	0.895	0.628	0
PRKRA	0	0.287266	0.795	0.503	0
CDC45	0	0.287119	0.808	0.513	0
EHD4	0	0.286968	0.846	0.567	0
PSMD1	0	0.286713	0.958	0.763	0
RPS17	0	0.286453	0.925	0.717	0
MRTO4	0	0.285486	0.732	0.467	0
CYCS	0	0.28548	0.975	0.828	0
MRPL22	0	0.285316	0.93	0.706	0
SNRPA1	0	0.285267	0.906	0.68	0
MCUR1	0	0.284601	0.847	0.576	0
PPA1	0	0.284417	0.981	0.851	0
NDUFAF4	0	0.284304	0.712	0.437	0
GGCT	0	0.284297	0.918	0.687	0
CDK2AP1	0	0.283962	0.839	0.565	0
CIP2A	0	0.283779	0.804	0.507	0
MZT1	0	0.283672	0.894	0.644	0
